# Supplementary material for: Effect of Probiotics Containing Lactobacillus plantarum on Blood Lipids: Systematic Review, Meta-Analysis, and Network Pharmacological Analysis
Source: Foods. 2025 Sep 23;14(19):3300. doi: 10.3390/foods14193300 (PMC12523939; doi:10.3390/foods14193300)
Supplement: Supplementary file 1 [file foods-14-03300-s001.zip]

Archive with 2 entries (2 files):
- Supplementary Material.pdf
- PRISMA_2020_checklist.pdf
